# Supplementary material for: Learning across the UK: a review of public health systems and policy approaches to early child development since political devolution
Source: J Public Health (Oxf). 2019 Mar 5;42(2):224–38. doi: 10.1093/pubmed/fdz012 (PMC7251421; doi:10.1093/pubmed/fdz012)
Supplement: fdz012_Additional_file_2revised_-_excluded_papers [file fdz012_additional_file_2revised_-_excluded_papers.xlsx]

## Sheet: Additional File 2
Additional File 2: Excluded Papers and Reasons
Authors	Title	Reason for exlusion
Basford, J. and C. Bath (2014).	"Playing the assessment game: an English early childhood education perspective." Early years 34(2): 119-132.	Exclude as it is a general discussion about how to make assessment more collaborative when dealing with prescriptive assessment tools (English EYFSP).
Brehony, K. J. (2005).	"Primary Schooling under New Labour: The Irresolvable Contradiction of Excellence and Enjoyment." Oxford Review of Education 31(1): 29-46.	Exclude: Describes how New Labour's policies affected primary schools in England - no focus on child development in early years.
Farrell, B., et al. (2004).	"Partnership with parents and disabled children. HIA of the All-Inclusive Wraparound Project for children with a disability." Environmental Impact Assessment Review 24(2): 245-254.	Exclude as focus is not child development in early years
Machin, S. and S. McNally (2011).	The Evaluation of English Education Policies. CEE DP 131, Centre for the Economics of Education. London School of Economics and Political Science, Houghton Street, London, WC2A 2AE, UK. Tel: +44-20-7955-7673; Fax: +44-20-7955-7595; e-mail: cee@lse.ac.uk; Web site: http://cee.lse.ac.uk: 31.	Exclude as focus is not child development in early years - focus is more on schools.
Macleod, F. J. and D. Jones (2000).	"Early childhood education in England and Wales: challenges and practices in the new millennium." Early Child Development and Care 164: 1-12.	Exclude as much of the material is historic / pre devolution and therefore is not of relevance to study.
Maitles, H. and C. McAlpine (2012). "	I've adopted a tiger': Enhancing teaching and learning with infants through an active and integrated approach." Education 3-13 40(5): 515-531.	Exclude as focus is on teachers not child development in early years/pre-school years
Maynard, T. and S. Chicken (2010).	"Through a Different Lens: Exploring Reggio Emilia in a Welsh Context." Early Years: An International Journal of Research and Development 30(1): 29-39.	Exclude as focus is on teachers not child development in early years/pre-school years
Melhuish, E., et al. (2013).	"Preschool affects longer term literacy and numeracy: results from a general population longitudinal study in Northern Ireland." School Effectiveness and School Improvement 24(2): 234-250.	Exclude as does not consider role of policy / more a general study looking at links between preschool provision and literacy and other outcomes
Paige-Smith, A. and J. Soler (2004).	"Reading Recovery as an Example of Early Intervention in Early Years Literacy in England." Education 3-13 32(2): 25-31.	Exclude as focus is very much historic -no clear focus on policy approaches
Parker, I.	EARLY DEVELOPMENTS BRIDGING THE GAP BETWEEN EVIDENCE AND POLICY IN EARLY-YEARS EDUCATION. London, IPPR.	Exclude as more about defining high quality care
Roberts‐Holmes, G. and A. Bradbury (2016).	"Governance, accountability and the datafication of early years education in England." British Educational Research Journal 42(4): 600-613.	Exclude as focus is more on the impact of assessment regimes for teachers
Roberts‐Holmes, G. and A. Bradbury (2017).	"Primary schools and network governance: A policy analysis of reception baseline assessment." British Educational Research Journal.	Exclude as focus is more on headteachers role in assessments
Rogers, S. and J. Rose (2007)	"Ready for Reception? The Advantages and Disadvantages of Single-Point Entry to School." Early Years: An International Journal of Research and Development 27(1): 47-63.	Exclude as paper has little on policy approaches.
Waldfogel, J. and E. Washbrook (2011).	"Early Years Policy." Child development research 2011.	Exclude as doesn't look specifically at existing poliocy approaches.
Whitebread, D. and S. Bingham (2013).	School Readiness; a critical review of perspectives and evidence OCCASIONAL PAPER NO: 2, TACTYC; Association for the Professional Development of Early Years Educators.	Exclude as little focus on policy approaches.
Wingrave, M. and M. McMahon (2016).	"Professionalisation through academicisation: valuing and developing the early years sector in Scotland." Professional Development in Education 42(5): 710-731.	Exclude - out of scope
Wrigley, T. and L. Wormwell (2016).	"Infantile accountability: When big data meet small children." Improving Schools 19(2): 105-118.	Exclude as focus is on accountability of schools, less on child development and is a discussion around baseline tests
